# Supplementary material for: M2 macrophage-derived exosomal microRNAs inhibit cell migration and invasion in gliomas through PI3K/AKT/mTOR signaling pathway
Source: J Transl Med. 2021 Mar 6;19:99. doi: 10.1186/s12967-021-02766-w (PMC7937290; doi:10.1186/s12967-021-02766-w)
Supplement: Supplementary file 2 — Additional file 2. [file 12967_2021_2766_MOESM2_ESM.xlsx]

## Sheet: Sheet1
ID	adj.P.Val	P.Value	t	B	logFC	miRNA_ID
PH_mr_0000352	0.000187	1.36e-07	8.7501	7.5218	2.65544	hsa-miR-34a
PH_mr_0001119	0.007739	1.27e-05	-6.1351	3.4431	-2.24935	hsa-miR-15a
PH_mr_0005159	0.007739	2.02e-05	5.8918	3.0088	1.98457	hsa-miR-3653
PH_mr_0001623	0.007739	2.25e-05	-5.8375	2.9107	-1.95988	hsa-miR-636
PH_mr_0001542	0.007971	3.21e-05	-5.6558	2.579	-1.99483	hsa-miR-378
PH_mr_0001697	0.007971	3.89e-05	-5.5591	2.4004	-1.89645	hsa-miR-20b
PH_mr_0001700	0.007971	4.1e-05	-5.5324	2.351	-1.87169	hsa-miR-106a
PH_mr_0001696	0.007971	5.09e-05	-5.4236	2.148	-1.84712	hsa-miR-20a
PH_mr_0001548	0.007971	6.48e-05	-5.3038	1.9229	-1.68971	hsa-miR-323b-5p
PH_mr_0000812	0.007971	6.99e-05	-5.2664	1.8521	-1.95773	hsa-miR-92b
PH_mr_0004782	0.007971	7e-05	-5.2655	1.8505	-1.9404	hsa-miR-378i
PH_mr_0000436	0.007971	7.6e-05	-5.2249	1.7735	-2.14024	hsa-miR-92a
PH_mr_0001589	0.007971	7.75e-05	-5.2153	1.7553	-1.93227	hsa-miR-16
PH_mr_0000042	0.007971	8.77e-05	5.1544	1.6393	1.54812	hsa-miR-125b
PH_mr_0001699	0.007971	8.91e-05	-5.1468	1.6248	-1.69375	hsa-miR-17
PH_mr_0000211	0.007971	0.0001	-5.0885	1.5132	-1.70378	hsa-miR-223*
PH_mr_0001571	0.007971	0.000106	-5.0632	1.4647	-1.72148	hsa-miR-455-5p
PH_mr_0004965	0.007971	0.000106	-5.0614	1.4614	-1.7504	hsa-miR-378d
PH_mr_0001681	0.007971	0.00011	-5.0436	1.4271	-1.75019	hsa-miR-17*
PH_mr_0002893	0.0083	0.000121	4.9989	1.341	1.57466	hsa-miR-125a-5p
PH_mr_0001728	0.008336	0.000132	-4.955	1.2563	-1.83119	hsa-miR-18a
PH_mr_0004712	0.008336	0.000133	-4.9504	1.2475	-1.71692	hsa-miR-378g
PH_mr_0001673	0.008597	0.000144	-4.9138	1.1767	-1.77596	hsa-miR-18b
PH_mr_0002279	0.009245	0.000171	-4.83	1.014	-1.70832	hsa-miR-422a
PH_mr_0002984	0.009245	0.000171	-4.8299	1.0138	-2.11088	hsa-miR-142-3p
PH_mr_0004529	0.009245	0.000175	4.8194	0.9932	1.59418	hsa-miR-4467
PH_mr_0002247	0.010066	0.000202	-4.7488	0.8556	-1.68197	hsa-miR-195
PH_mr_0004052	0.010066	0.000206	4.7399	0.8381	1.47508	hsa-miR-3196
PH_mr_0004545	0.010066	0.000217	4.7154	0.7903	1.56191	hsa-miR-3960
PH_mr_0000965	0.010066	0.000219	-4.7095	0.7787	-1.6886	hsa-miR-106b
PH_mr_0004707	0.01062	0.000243	-4.6607	0.683	-1.6462	hsa-miR-378f
PH_mr_0002734	0.01062	0.000247	-4.6529	0.6676	-1.53124	hsa-miR-199a-3p
PH_mr_0001692	0.011453	0.000283	-4.5881	0.5401	-1.6276	hsa-miR-643
PH_mr_0001714	0.011453	0.000283	-4.5878	0.5395	-1.49508	hsa-miR-708*
PH_mr_0002052	0.013202	0.000345	-4.4934	0.3533	-1.6412	hsa-miR-345
PH_mr_0004703	0.013202	0.000345	-4.4928	0.3519	-1.59936	hsa-miR-378e
PH_mr_0002876	0.013347	0.000359	-4.4738	0.3144	-1.6944	hsa-miR-425
PH_mr_0001165	0.013347	0.000371	4.458	0.283	1.63618	hsa-miR-92b*
PH_mr_0001674	0.013347	0.000378	-4.4495	0.2663	-1.46929	hsa-miR-29b-2*
PH_mr_0001946	0.014398	0.000418	-4.4016	0.1711	-1.47757	hsa-miR-199b-5p
PH_mr_0004759	0.0144	0.000429	4.3898	0.1477	1.63888	hsa-miR-4497
PH_mr_0002947	0.017373	0.00053	-4.2896	-0.0516	-1.63929	hsa-miR-19b
PH_mr_0001683	0.017818	0.000556	-4.2665	-0.0976	-1.32344	hsa-miR-140-5p
PH_mr_0004874	0.019177	0.000619	4.2164	-0.1977	1.98059	hsa-miR-1273f
PH_mr_0004002	0.019177	0.000642	4.1991	-0.2322	1.19488	hsa-miR-1909
PH_mr_0001695	0.019177	0.000644	-4.1979	-0.2345	-1.72565	hsa-miR-93
PH_mr_0004304	0.019177	0.000655	-4.1899	-0.2505	-1.3951	hsa-miR-378c
PH_mr_0001686	0.020301	0.000708	-4.1532	-0.3239	-1.39245	hsa-miR-509-3p
PH_mr_0004658	0.02143	0.000763	4.1181	-0.3943	1.76699	hsa-miR-1273e
PH_mr_0004535	0.021894	0.000798	4.0967	-0.437	1.67646	hsa-miR-4507
PH_mr_0001541	0.021894	0.000811	-4.0892	-0.4521	-1.40802	hsa-miR-513a-3p
PH_mr_0004598	0.024394	0.000921	4.0293	-0.572	1.28799	hsa-miR-4787-5p
PH_mr_0003158	0.025357	0.000979	-4.0006	-0.6297	-1.43782	hsa-miR-339-5p
PH_mr_0000747	0.025357	0.000994	-3.9935	-0.644	-1.37084	hsa-miR-186
PH_mr_0004553	0.025543	0.00102	3.9814	-0.6681	1.23648	hsa-miR-4651
PH_mr_0004669	0.025785	0.00105	3.9675	-0.696	1.32603	hsa-miR-3679-5p
PH_mr_0002608	0.025785	0.00107	3.9603	-0.7105	1.71651	hsa-miR-762
PH_mr_0002946	0.027343	0.00115	-3.9247	-0.782	-1.60977	hsa-miR-19a
PH_mr_0001622	0.027409	0.00117	-3.9155	-0.8004	-1.32632	hsa-miR-93*
PH_mr_0003163	0.027888	0.00122	-3.8996	-0.8325	-1.51978	hsa-miR-423-3p
PH_mr_0004510	0.029907	0.00136	3.8482	-0.9356	1.28067	hsa-miR-3656
PH_mr_0004543	0.029907	0.00137	3.8445	-0.943	1.67649	hsa-miR-1587
PH_mr_0003267	0.029907	0.00137	-3.844	-0.944	-1.85034	hsa-miR-15b
PH_mr_0000381	0.034917	0.00162	-3.7642	-1.1042	-1.3876	hsa-miR-378*
PH_mr_0004869	0.037389	0.00178	3.7203	-1.1923	1.49322	hsa-miR-4800-5p
PH_mr_0000507	0.037389	0.00179	-3.7179	-1.1972	-1.2939	hsa-miR-454
PH_mr_0000389	0.037424	0.00189	3.6934	-1.2464	1.11249	hsa-miR-1228*
PH_mr_0000851	0.037424	0.00189	-3.693	-1.2472	-1.58161	hsa-miR-142-5p
PH_mr_0000525	0.037424	0.00191	-3.6892	-1.2549	-1.33703	hsa-miR-26b
PH_mr_0004793	0.037424	0.00199	3.6682	-1.2969	1.31919	hsa-miR-4644
PH_mr_0000723	0.037424	0.00201	-3.6648	-1.3038	-1.24397	hsa-miR-106b*
PH_mr_0001522	0.037424	0.00206	-3.6533	-1.3268	-1.19313	hsa-miR-628-5p
PH_mr_0004761	0.037424	0.00207	3.6508	-1.3318	1.7049	hsa-miR-4505
PH_mr_0001128	0.037424	0.00226	3.6101	-1.4134	1.04248	hsa-miR-99a
PH_mr_0003492	0.037424	0.00232	-3.5977	-1.4385	-1.50094	hsa-miR-1914*
PH_mr_0003464	0.037424	0.00245	3.5717	-1.4906	1.20658	hsa-miR-1908
PH_mr_0002530	0.037424	0.00249	-3.5646	-1.5047	-1.28492	hsa-miR-181a*
PH_mr_0001705	0.037424	0.00262	-3.5402	-1.5536	-1.24467	hsa-miR-892a
PH_mr_0000847	0.037424	0.00265	-3.5355	-1.563	-1.23083	hsa-miR-582-5p
PH_mr_0003185	0.037424	0.00273	-3.5219	-1.5902	-1.24003	hsa-miR-33a
PH_mr_0000582	0.037424	0.00273	-3.5217	-1.5906	-1.41513	hsa-miR-181c
PH_mr_0002764	0.037424	0.00284	-3.502	-1.6299	-1.16814	hsa-miR-363
PH_mr_0004536	0.037424	0.00285	3.5012	-1.6316	1.81648	hsa-miR-4508
PH_mr_0001528	0.037424	0.0029	-3.4934	-1.6473	-1.0449	hsa-miR-1246
PH_mr_0000781	0.037424	0.0029	-3.4926	-1.6488	-1.16719	hsa-miR-505
PH_mr_0002925	0.037424	0.00294	-3.4871	-1.6599	-1.19863	hsa-miR-16-1*
PH_mr_0004865	0.037424	0.00296	3.4838	-1.6664	2.36518	hsa-miR-4792
PH_mr_0001189	0.037424	0.00302	-3.4736	-1.6868	-1.21631	hsa-miR-374a
PH_mr_0001525	0.037424	0.00328	-3.4358	-1.7624	-1.08254	hsa-miR-650
PH_mr_0000093	0.037424	0.0033	-3.4328	-1.7682	-1.17535	hsa-miR-128
PH_mr_0000464	0.037424	0.00335	-3.4254	-1.7831	-1.15256	hsa-miR-941
PH_mr_0001629	0.037424	0.00361	-3.3911	-1.8514	-1.34641	hsa-miR-484
PH_mr_0001061	0.037424	0.00367	-3.3828	-1.8681	-1.14347	hsa-miR-338-3p
PH_mr_0001844	0.037424	0.00371	-3.3781	-1.8775	-1.19478	hsa-miR-326
PH_mr_0000342	0.037424	0.0038	-3.3666	-1.9002	-1.13372	hsa-miR-148b
PH_mr_0000996	0.037424	0.00383	-3.3626	-1.9083	-1.2375	hsa-miR-130a
PH_mr_0000010	0.037424	0.00397	-3.3455	-1.9422	-1.17172	hsa-miR-7
PH_mr_0004277	0.037424	0.00399	-3.3434	-1.9464	-1.35438	hsa-miR-3176
PH_mr_0005067	0.037424	0.00399	-3.3434	-1.9464	-1.08505	hsa-miR-4668-5p
PH_mr_0002299	0.037424	0.00406	-3.335	-1.9631	-1.02108	hsa-miR-425*
PH_mr_0004786	0.037424	0.00412	-3.3287	-1.9757	-1.15195	hsa-miR-3975
PH_mr_0002920	0.037424	0.00412	-3.3284	-1.9762	-1.41552	hsa-miR-25
PH_mr_0004306	0.037424	0.00415	3.3253	-1.9823	1.22266	hsa-miR-4298
PH_mr_0005150	0.037424	0.00421	-3.3183	-1.9963	-1.10017	hsa-miR-3606
PH_mr_0003454	0.037424	0.00423	-3.3159	-2.0011	-1.2514	hsa-miR-1537
PH_mr_0001239	0.037424	0.00432	-3.3059	-2.0211	-1.62148	hsa-miR-191
PH_mr_0002551	0.037424	0.00433	-3.3053	-2.0222	-1.18041	hsa-miR-758
PH_mr_0001531	0.037424	0.00446	-3.2913	-2.0499	-1.02647	hsa-miR-493
PH_mr_0004744	0.037424	0.00458	-3.2788	-2.0747	-1.07671	hsa-miR-3689f
PH_mr_0005047	0.037424	0.00462	-3.2749	-2.0825	-1.14518	hsa-miR-4528
PH_mr_0004651	0.037424	0.00476	-3.261	-2.1101	-1.12213	hsa-miR-23c
PH_mr_0002370	0.037424	0.00478	-3.2593	-2.1133	-1.20212	hsa-miR-301a
PH_mr_0004805	0.037424	0.00489	3.2485	-2.1348	1.11524	hsa-miR-4669
PH_mr_0005124	0.037424	0.00489	-3.2483	-2.1353	-1.08965	hsa-miR-4699-3p
PH_mr_0004880	0.037424	0.00495	-3.2421	-2.1474	-1.15251	hsa-miR-3157-3p
PH_mr_0004890	0.037424	0.00496	-3.2415	-2.1486	-1.08288	hsa-miR-3675-3p
PH_mr_0001726	0.037424	0.00501	-3.2368	-2.1579	-1.1003	hsa-miR-203
PH_mr_0001098	0.037424	0.00509	-3.2293	-2.1727	-1.11721	hsa-let-7i*
PH_mr_0004151	0.037424	0.00509	-3.2291	-2.1732	-1.02531	hsa-miR-103a-2*
PH_mr_0000579	0.037424	0.0051	-3.2282	-2.1749	-1.04839	hsa-miR-362-5p
PH_mr_0004246	0.037424	0.00512	3.2263	-2.1787	1.01775	hsa-miR-3141
PH_mr_0003089	0.037424	0.00513	-3.2255	-2.1802	-1.0468	hsa-miR-500a
PH_mr_0000583	0.037424	0.00516	-3.2226	-2.1861	-1.11694	hsa-miR-618
PH_mr_0004504	0.037424	0.00519	-3.2203	-2.1906	-1.18842	hsa-miR-3615
PH_mr_0000422	0.037424	0.0052	-3.2195	-2.1921	-1.32416	hsa-miR-21*
PH_mr_0003160	0.037424	0.0052	-3.2192	-2.1928	-1.13442	hsa-miR-15a*
PH_mr_0005085	0.037424	0.0052	-3.2189	-2.1933	-1.08554	hsa-miR-4760-5p
PH_mr_0001710	0.037424	0.0052	-3.2188	-2.1935	-1.13355	hsa-miR-302b
PH_mr_0005132	0.037424	0.00521	-3.2179	-2.1953	-1.19771	hsa-miR-499a-3p
PH_mr_0001799	0.037424	0.00528	-3.2123	-2.2065	-1.09028	hsa-miR-29a*
PH_mr_0004950	0.037424	0.00531	-3.2095	-2.2119	-1.06223	hsa-miR-4764-3p
PH_mr_0004862	0.037424	0.00537	-3.2041	-2.2226	-1.10795	hsa-miR-2467-5p
PH_mr_0004960	0.037424	0.00537	-3.2039	-2.223	-1.16581	hsa-miR-4797-3p
PH_mr_0002804	0.037424	0.00542	-3.1995	-2.2317	-1.09941	hsa-miR-502-5p
PH_mr_0004717	0.037424	0.00547	-3.1954	-2.2397	-1.12948	hsa-miR-4431
PH_mr_0001420	0.037424	0.00553	-3.1901	-2.2501	-1.08786	hsa-miR-196b
PH_mr_0003181	0.037424	0.00555	-3.1884	-2.2536	-1.19133	hsa-miR-32
PH_mr_0002352	0.037424	0.00555	-3.1883	-2.2537	-1.03101	hsa-miR-30e*
PH_mr_0001432	0.037424	0.0057	3.1765	-2.2771	1.28057	hsa-miR-1183
PH_mr_0004882	0.037424	0.00572	-3.1743	-2.2813	-1.12131	hsa-miR-2355-3p
PH_mr_0004855	0.037424	0.00575	-3.1718	-2.2863	-1.1142	hsa-miR-4768-5p
PH_mr_0005275	0.037424	0.00577	-3.1706	-2.2886	-1.08428	hsa-miR-4782-5p
PH_mr_0003407	0.037424	0.00589	-3.1606	-2.3084	-1.06021	hsa-miR-1302
PH_mr_0001640	0.037424	0.00593	-3.1575	-2.3145	-1.14756	hsa-miR-218-2*
PH_mr_0001817	0.037424	0.00593	-3.1574	-2.3148	-1.08681	hsa-miR-590-5p
PH_mr_0000341	0.037424	0.00601	-3.1513	-2.3267	-1.13176	hsa-miR-148a
PH_mr_0005111	0.037424	0.00607	-3.1463	-2.3366	-1.06743	hsa-miR-3664-3p
PH_mr_0005090	0.037424	0.00611	-3.1432	-2.3427	-1.12645	hsa-miR-4771
PH_mr_0004826	0.037424	0.00612	-3.1429	-2.3432	-1.08659	hsa-miR-4712-5p
PH_mr_0000150	0.037424	0.00612	-3.1424	-2.3442	-1.37938	hsa-let-7i
PH_mr_0005175	0.037424	0.00614	-3.1411	-2.3467	-1.07556	hsa-miR-3912
PH_mr_0004775	0.037424	0.00614	-3.1407	-2.3475	-1.11695	hsa-miR-4522
PH_mr_0000170	0.037424	0.00615	-3.1401	-2.3488	-1.01815	hsa-miR-1244
PH_mr_0005247	0.037424	0.00618	-3.1376	-2.3537	-1.05593	hsa-miR-4678
PH_mr_0005086	0.037424	0.00626	-3.1321	-2.3644	-1.11617	hsa-miR-4762-5p
PH_mr_0005062	0.037424	0.00628	-3.1307	-2.3672	-1.08031	hsa-miR-4659a-5p
PH_mr_0005097	0.037424	0.00628	-3.1306	-2.3675	-1.10957	hsa-miR-1245b-5p
PH_mr_0004812	0.037424	0.00629	-3.1296	-2.3695	-1.08425	hsa-miR-4680-5p
PH_mr_0004666	0.037424	0.00633	-3.1264	-2.3757	-1.02187	hsa-miR-3675-5p
PH_mr_0004685	0.037424	0.00637	-3.1239	-2.3805	-1.1158	hsa-miR-3919
PH_mr_0004895	0.037424	0.00639	-3.1222	-2.3839	-1.08918	hsa-miR-3688-3p
PH_mr_0004630	0.037424	0.0064	3.1218	-2.3847	1.02405	hsa-miR-4763-3p
PH_mr_0000994	0.037424	0.0064	-3.1212	-2.3859	-1.18675	hsa-miR-130b
PH_mr_0004127	0.037424	0.00644	-3.1183	-2.3915	-1.15806	hsa-miR-3123
PH_mr_0004095	0.037424	0.00646	-3.1168	-2.3946	-0.9833	hsa-miR-4295
PH_mr_0002535	0.037424	0.00649	-3.1146	-2.3989	-1.11217	hsa-miR-335*
PH_mr_0004145	0.037424	0.0065	-3.1139	-2.4003	-1.1182	hsa-miR-4291
PH_mr_0005066	0.037424	0.00652	-3.1124	-2.4033	-1.14317	hsa-miR-4666-5p
PH_mr_0004838	0.037424	0.00653	-3.112	-2.404	-1.03525	hsa-miR-4733-5p
PH_mr_0004249	0.037424	0.00655	-3.1106	-2.4066	-1.13869	hsa-miR-548u
PH_mr_0001970	0.037424	0.00662	3.1055	-2.4168	1.04083	hsa-miR-30b*
PH_mr_0005065	0.037424	0.00663	-3.105	-2.4178	-1.081	hsa-miR-4662b
PH_mr_0005117	0.037424	0.00665	-3.103	-2.4216	-1.10759	hsa-miR-4666-3p
PH_mr_0004089	0.037424	0.00666	-3.1026	-2.4225	-1.07811	hsa-miR-3168
PH_mr_0004224	0.037424	0.00667	-3.1017	-2.4242	-1.07748	hsa-miR-449c*
PH_mr_0001750	0.037424	0.00669	-3.1005	-2.4266	-1.00461	hsa-miR-589
PH_mr_0004088	0.037424	0.00672	-3.0988	-2.4299	-1.05404	hsa-miR-3167
PH_mr_0005006	0.037424	0.00673	-3.0978	-2.4319	-1.08343	hsa-miR-374c
PH_mr_0004940	0.037424	0.00673	-3.0974	-2.4325	-1.05478	hsa-miR-4733-3p
PH_mr_0004906	0.037424	0.00674	-3.0967	-2.434	-1.05576	hsa-miR-4524*
PH_mr_0001785	0.037424	0.00676	-3.0957	-2.436	-1.08607	hsa-miR-639
PH_mr_0004871	0.037424	0.00678	-3.0939	-2.4395	-1.03841	hsa-miR-4804-5p
PH_mr_0004968	0.037424	0.00679	-3.0939	-2.4395	-1.10059	hsa-miR-3140-5p
PH_mr_0004936	0.037424	0.0068	-3.0928	-2.4417	-1.10985	hsa-miR-4724-3p
PH_mr_0004831	0.037424	0.0068	-3.0926	-2.4421	-1.02805	hsa-miR-3529
PH_mr_0004995	0.037424	0.00681	-3.092	-2.4432	-1.16016	hsa-miR-3910
PH_mr_0004769	0.037424	0.00682	-3.0913	-2.4447	-1.15541	hsa-miR-4517
PH_mr_0004138	0.037424	0.00685	-3.0892	-2.4488	-1.02373	hsa-miR-4317
PH_mr_0005243	0.037424	0.00687	-3.0879	-2.4513	-0.98263	hsa-miR-4659b-5p
PH_mr_0005135	0.037424	0.00687	-3.0877	-2.4516	-1.11909	hsa-miR-4766-3p
PH_mr_0004877	0.037424	0.00688	-3.0874	-2.4523	-1.09397	hsa-miR-2682*
PH_mr_0002393	0.037424	0.0069	-3.0862	-2.4545	-1.11765	hsa-miR-586
PH_mr_0004202	0.037424	0.0069	-3.086	-2.4551	-1.0541	hsa-miR-2117
PH_mr_0001599	0.037424	0.00691	-3.0851	-2.4567	-1.00277	hsa-miR-126*
PH_mr_0001550	0.037424	0.00691	-3.085	-2.457	-1.00566	hsa-miR-154
PH_mr_0004268	0.037424	0.00695	-3.0828	-2.4612	-1.11868	hsa-miR-3166
PH_mr_0004067	0.037424	0.00695	-3.0826	-2.4616	-1.04401	hsa-miR-2052
PH_mr_0004141	0.037424	0.00697	-3.0812	-2.4644	-1.07262	hsa-miR-4325
PH_mr_0004332	0.037424	0.00699	-3.08	-2.4668	-1.0321	hsa-miR-4280
PH_mr_0005014	0.037424	0.00699	-3.0799	-2.467	-1.0821	hsa-miR-548ae
PH_mr_0004878	0.037424	0.007	-3.0792	-2.4684	-1.14892	hsa-miR-3124-3p
PH_mr_0004109	0.037424	0.00701	-3.0783	-2.4701	-1.00818	hsa-miR-4263
PH_mr_0005116	0.037424	0.00707	-3.0746	-2.4773	-1.12817	hsa-miR-4662a-3p
PH_mr_0001708	0.037424	0.00707	-3.0742	-2.478	-1.10446	hsa-miR-137
PH_mr_0004627	0.037424	0.00708	-3.074	-2.4784	-1.10565	hsa-miR-4747-3p
PH_mr_0005082	0.037424	0.0071	-3.0727	-2.481	-1.11345	hsa-miR-4744
PH_mr_0005235	0.037424	0.00712	-3.0709	-2.4846	-1.0383	hsa-miR-3977
PH_mr_0005126	0.037424	0.00712	-3.0708	-2.4847	-1.0488	hsa-miR-4704-3p
PH_mr_0003338	0.037424	0.00713	-3.0702	-2.486	-1.04424	hsa-miR-183*
PH_mr_0004848	0.037424	0.00715	-3.0694	-2.4874	-1.11475	hsa-miR-4752
PH_mr_0004955	0.037424	0.00716	-3.0684	-2.4894	-1.07684	hsa-miR-4778-3p
PH_mr_0002359	0.037424	0.00718	-3.0671	-2.4919	-1.03368	hsa-miR-1206
PH_mr_0004520	0.037424	0.00719	-3.0664	-2.4934	-0.99475	hsa-miR-3943
PH_mr_0001042	0.037424	0.0072	-3.0656	-2.495	-1.04624	hsa-miR-558
PH_mr_0001125	0.037424	0.00721	-3.0652	-2.4957	-1.35148	hsa-miR-652
PH_mr_0004772	0.037424	0.00723	-3.0642	-2.4977	-0.99883	hsa-miR-4520a-5p
PH_mr_0005140	0.037424	0.00727	-3.0613	-2.5034	-1.16484	hsa-miR-4789-3p
PH_mr_0005088	0.037424	0.0073	-3.0593	-2.5073	-1.07289	hsa-miR-4765
PH_mr_0005075	0.037424	0.00737	-3.0545	-2.5165	-1.10124	hsa-miR-4705
PH_mr_0001872	0.037424	0.00738	-3.0542	-2.5173	-1.03717	hsa-miR-24-2*
PH_mr_0004642	0.037424	0.0074	-3.0531	-2.5194	-0.99363	hsa-miR-3160-5p
PH_mr_0001935	0.037424	0.0074	-3.053	-2.5196	-1.11412	hsa-miR-1324
PH_mr_0004107	0.037424	0.0074	-3.0527	-2.5202	-1.06006	hsa-miR-4266
PH_mr_0004079	0.037424	0.00743	-3.0508	-2.5239	-1.02442	hsa-miR-3133
PH_mr_0001820	0.037424	0.00749	-3.047	-2.5314	-1.01723	hsa-miR-330-3p
PH_mr_0004708	0.037424	0.00754	-3.044	-2.5371	-1.02666	hsa-miR-4420
PH_mr_0004970	0.037424	0.00754	-3.0439	-2.5374	-1.04189	hsa-miR-3152-5p
PH_mr_0004659	0.037424	0.00758	-3.0413	-2.5423	-1.07027	hsa-miR-3659
PH_mr_0004104	0.037424	0.00761	3.0396	-2.5458	1.01521	hsa-miR-4324
PH_mr_0004811	0.037424	0.00764	-3.0378	-2.5493	-1.09705	hsa-miR-4677-5p
PH_mr_0002981	0.037424	0.00769	-3.0348	-2.5551	-0.99282	hsa-miR-28-3p
PH_mr_0004747	0.037424	0.0077	-3.0342	-2.5564	-1.01572	hsa-miR-4482
PH_mr_0004872	0.037424	0.00772	-3.0331	-2.5585	-1.08531	hsa-miR-5047
PH_mr_0000633	0.037424	0.00772	-3.0327	-2.5593	-1.02245	hsa-miR-569
PH_mr_0002048	0.037424	0.00775	-3.0311	-2.5624	-1.01002	hsa-miR-26b*
PH_mr_0004662	0.037424	0.00776	-3.0305	-2.5635	-1.11969	hsa-miR-3664-5p
PH_mr_0004194	0.037424	0.00777	-3.0299	-2.5646	-1.05374	hsa-let-7a-2*
PH_mr_0001084	0.037424	0.0078	-3.028	-2.5684	-0.90628	hsa-miR-660
PH_mr_0002681	0.037424	0.00781	-3.0274	-2.5695	-1.08396	hsa-miR-455-3p
PH_mr_0005102	0.037424	0.00782	-3.0268	-2.5708	-1.00896	hsa-miR-4796-5p
PH_mr_0004639	0.037424	0.00782	-3.0266	-2.5711	-1.04847	hsa-miR-3150a-5p
PH_mr_0004797	0.037424	0.00787	-3.0238	-2.5767	-1.08308	hsa-miR-4653-5p
PH_mr_0005146	0.037424	0.00791	-3.0213	-2.5815	-0.96718	hsa-miR-3121-5p
PH_mr_0002471	0.037424	0.00794	-3.0196	-2.5847	-1.00248	hsa-miR-192
PH_mr_0004060	0.037424	0.00796	-3.0183	-2.5873	-1.04384	hsa-miR-4292
PH_mr_0004333	0.037424	0.00797	-3.0175	-2.5888	-1.0375	hsa-miR-4285
PH_mr_0004248	0.037424	0.00798	-3.017	-2.5899	-1.12168	hsa-miR-3143
PH_mr_0004961	0.037424	0.00798	-3.0168	-2.5902	-1.10777	hsa-miR-4798-3p
PH_mr_0004093	0.037424	0.00799	-3.0164	-2.5911	-1.02412	hsa-miR-548x
PH_mr_0005069	0.037424	0.008	-3.0162	-2.5915	-1.08043	hsa-miR-4679
PH_mr_0001124	0.037424	0.00802	-3.0148	-2.5941	-1.09173	hsa-miR-10b
PH_mr_0005270	0.037424	0.00811	-3.0094	-2.6046	-0.95489	hsa-miR-4774-5p
PH_mr_0003258	0.037424	0.00815	-3.0074	-2.6085	-2.21532	hsa-miR-223
PH_mr_0005101	0.037424	0.00815	-3.0072	-2.6089	-1.07022	hsa-miR-4795-5p
PH_mr_0002926	0.037424	0.00816	-3.0066	-2.6102	-1.01817	hsa-miR-645
PH_mr_0005003	0.037424	0.00818	-3.0053	-2.6127	-1.04127	hsa-miR-548y
PH_mr_0004129	0.037424	0.00819	-3.0047	-2.6139	-1.05259	hsa-miR-548t
PH_mr_0002854	0.037424	0.0082	-3.004	-2.6152	-1.0871	hsa-miR-7-1*
PH_mr_0004718	0.037424	0.00821	-3.0037	-2.6158	-1.03856	hsa-miR-4432
PH_mr_0004310	0.037424	0.00821	-3.0036	-2.6159	-1.07577	hsa-miR-4315
PH_mr_0005282	0.037424	0.00827	-3.0004	-2.6222	-1.03329	hsa-miR-4798-5p
PH_mr_0005107	0.037424	0.00829	-2.9989	-2.6251	-1.07344	hsa-miR-3129-3p
PH_mr_0004225	0.037424	0.0083	-2.9982	-2.6264	-1.04863	hsa-miR-2909
PH_mr_0004909	0.037424	0.00831	-2.9978	-2.6272	-1.03491	hsa-miR-4639-3p
PH_mr_0005052	0.037424	0.00834	-2.9961	-2.6305	-0.98833	hsa-miR-4540
PH_mr_0005001	0.037424	0.00836	-2.9952	-2.6323	-1.08082	hsa-miR-3924
PH_mr_0005133	0.037424	0.00838	-2.9938	-2.635	-1.06733	hsa-miR-4760-3p
PH_mr_0004278	0.037424	0.00841	-2.9922	-2.6381	-1.03504	hsa-miR-548w
PH_mr_0002295	0.037424	0.00842	-2.9916	-2.6393	-1.0368	hsa-miR-421
PH_mr_0000329	0.037424	0.00845	-2.9902	-2.6421	-1.14578	hsa-miR-377
PH_mr_0004337	0.037424	0.00846	-2.9894	-2.6436	-1.0465	hsa-miR-4287
PH_mr_0004802	0.037424	0.00847	-2.9888	-2.6447	-1.12655	hsa-miR-4661-5p
PH_mr_0002141	0.037424	0.0085	-2.987	-2.6482	-1.01341	hsa-miR-548c-3p
PH_mr_0004340	0.037424	0.00853	-2.9853	-2.6515	-1.03557	hsa-miR-4330
PH_mr_0004779	0.037424	0.00853	-2.9853	-2.6516	-1.06972	hsa-miR-4529-5p
PH_mr_0004768	0.037424	0.00854	2.9847	-2.6527	1.12307	hsa-miR-4516
PH_mr_0004681	0.037424	0.00856	-2.984	-2.654	-1.03137	hsa-miR-3913-5p
PH_mr_0002864	0.037424	0.00856	-2.9839	-2.6543	-1.03604	hsa-miR-10a*
PH_mr_0004327	0.037424	0.00861	2.9812	-2.6596	0.90321	hsa-miR-4270
PH_mr_0001122	0.037424	0.00865	-2.9788	-2.6642	-1.0249	hsa-miR-10a
PH_mr_0002973	0.037424	0.00865	-2.9787	-2.6644	-0.97688	hsa-miR-200b*
PH_mr_0004519	0.037424	0.00866	2.9785	-2.6648	0.99809	hsa-miR-3940-5p
PH_mr_0004791	0.037424	0.00867	-2.9778	-2.6662	-0.99259	hsa-miR-4639-5p
PH_mr_0000495	0.037424	0.00868	-2.9772	-2.6673	-1.34466	hsa-miR-181d
PH_mr_0001107	0.037424	0.00871	2.9754	-2.6708	0.91055	hsa-miR-34b*
PH_mr_0004590	0.037424	0.00873	-2.9744	-2.6727	-1.0612	hsa-miR-4757-5p
PH_mr_0002730	0.037424	0.00874	-2.9742	-2.6732	-1.02942	hsa-miR-16-2*
PH_mr_0002988	0.037424	0.00874	-2.974	-2.6735	-0.98994	hsa-miR-200c
PH_mr_0004325	0.037424	0.00874	-2.9737	-2.6741	-0.97497	hsa-miR-2355-5p
PH_mr_0005300	0.037424	0.00875	-2.9735	-2.6745	-1.0301	hsa-miR-4680-3p
PH_mr_0004817	0.037424	0.00875	-2.9733	-2.6749	-1.09808	hsa-miR-4696
PH_mr_0002907	0.037424	0.00882	-2.9697	-2.6818	-1.08974	hsa-miR-367
PH_mr_0003463	0.037424	0.00883	-2.9693	-2.6827	-1.24699	hsa-miR-1538
PH_mr_0003491	0.037424	0.00884	-2.9687	-2.6838	-1.01868	hsa-miR-1911*
PH_mr_0002094	0.037424	0.00885	-2.9682	-2.6847	-1.02681	hsa-miR-504
PH_mr_0004774	0.037424	0.0089	-2.9653	-2.6904	-1.02954	hsa-miR-1269b
PH_mr_0001240	0.037424	0.00891	-2.9647	-2.6916	-1.00975	hsa-miR-133a
PH_mr_0004711	0.037424	0.00893	-2.9635	-2.6938	-0.98437	hsa-miR-4423-5p
PH_mr_0000283	0.037424	0.00898	-2.9609	-2.6989	-1.07447	hsa-miR-487b
PH_mr_0004916	0.037424	0.00899	-2.9604	-2.7	-0.95803	hsa-miR-4661-3p
PH_mr_0000770	0.037424	0.00903	-2.9585	-2.7036	-1.02354	hsa-miR-30b
PH_mr_0001494	0.037424	0.00903	-2.9585	-2.7036	-1.11549	hsa-miR-140-3p
PH_mr_0001188	0.037424	0.0091	-2.9546	-2.7111	-0.9858	hsa-miR-374b
PH_mr_0005118	0.037424	0.00912	-2.9535	-2.7132	-1.05711	hsa-miR-4668-3p
PH_mr_0005178	0.037424	0.00915	-2.952	-2.7162	-1.00482	hsa-miR-3920
PH_mr_0000494	0.037424	0.00918	-2.9507	-2.7186	-0.98903	hsa-miR-520d-3p
PH_mr_0004668	0.037424	0.00924	-2.9475	-2.725	-1.03324	hsa-miR-3678-5p
PH_mr_0004657	0.037424	0.00925	-2.947	-2.7259	-0.9686	hsa-miR-3655
PH_mr_0002903	0.037424	0.00926	-2.9464	-2.7271	-1.05996	hsa-miR-302a
PH_mr_0004665	0.037424	0.00927	-2.946	-2.7278	-1.02189	hsa-miR-3670
PH_mr_0004581	0.037424	0.0093	2.9442	-2.7313	0.96142	hsa-miR-4739
PH_mr_0004892	0.037424	0.00931	-2.9438	-2.732	-0.97052	hsa-miR-3679-3p
PH_mr_0005129	0.037424	0.00932	-2.9434	-2.7328	-1.0727	hsa-miR-4720-3p
PH_mr_0002975	0.037424	0.00933	-2.9428	-2.734	-1.01839	hsa-miR-194
PH_mr_0005130	0.037424	0.00935	-2.9419	-2.7358	-1.05058	hsa-miR-4735-3p
PH_mr_0004615	0.037424	0.00937	-2.9409	-2.7377	-0.99879	hsa-miR-4690-3p
PH_mr_0005098	0.037424	0.00939	-2.94	-2.7395	-1.06251	hsa-miR-4789-5p
PH_mr_0002203	0.037424	0.00939	-2.9398	-2.7398	-1.07006	hsa-miR-27b
PH_mr_0005042	0.037424	0.00941	-2.9389	-2.7415	-1.04743	hsa-miR-4500
PH_mr_0005058	0.037424	0.00942	-2.9383	-2.7427	-1.03179	hsa-miR-4643
PH_mr_0005152	0.037424	0.00944	-2.9372	-2.7448	-0.98285	hsa-miR-3613-5p
PH_mr_0000657	0.037424	0.00949	-2.9346	-2.7499	-0.93286	hsa-miR-501-3p
PH_mr_0005213	0.037424	0.0095	-2.9342	-2.7507	-0.96521	hsa-miR-4477b
PH_mr_0004727	0.037424	0.00951	-2.9336	-2.7519	-1.01899	hsa-miR-4445
PH_mr_0005071	0.037424	0.00954	-2.9326	-2.7538	-1.06876	hsa-miR-4693-5p
PH_mr_0004981	0.037424	0.00954	-2.9325	-2.754	-1.06086	hsa-miR-3657
PH_mr_0005026	0.037424	0.00954	-2.9322	-2.7546	-1.04837	hsa-miR-548ai
PH_mr_0004637	0.037424	0.00958	-2.9305	-2.7578	-1.04927	hsa-miR-2682
PH_mr_0004743	0.037424	0.00959	-2.9296	-2.7595	-1.11822	hsa-miR-3689d
PH_mr_0004943	0.037424	0.00965	-2.927	-2.7646	-1.04285	hsa-miR-4742-3p
PH_mr_0004256	0.037424	0.00969	-2.9251	-2.7682	-1.05554	hsa-miR-3074-3p
PH_mr_0004894	0.037424	0.00977	-2.921	-2.7763	-1.0676	hsa-miR-3681*
PH_mr_0004073	0.037424	0.0098	-2.9197	-2.7787	-0.92721	hsa-miR-3115
PH_mr_0004672	0.037424	0.0098	-2.9197	-2.7787	-1.03313	hsa-miR-3683
PH_mr_0004090	0.037424	0.00982	-2.9187	-2.7807	-0.95295	hsa-miR-3171
PH_mr_0004959	0.037424	0.00983	-2.9181	-2.7818	-0.98334	hsa-miR-4790-3p
PH_mr_0001554	0.037424	0.00989	-2.9153	-2.7872	-0.9979	hsa-miR-1307
PH_mr_0005043	0.037424	0.00991	-2.9143	-2.7892	-1.00115	hsa-miR-4501
PH_mr_0001413	0.037424	0.00998	-2.9108	-2.7959	-1.0517	hsa-miR-141
PH_mr_0004929	0.037424	0.00998	-2.9108	-2.7959	-1.07163	hsa-miR-3545-3p
PH_mr_0004251	0.037424	0.00999	-2.9106	-2.7963	-1.07965	hsa-miR-548v
PH_mr_0004644	0.037424	0.00999	-2.9103	-2.7968	-0.94437	hsa-miR-3200-5p
PH_mr_0005120	0.037424	0.01	-2.91	-2.7975	-1.0691	hsa-miR-4677-3p
PH_mr_0004069	0.037424	0.01	-2.9089	-2.7996	-0.92067	hsa-miR-2115*
PH_mr_0004295	0.037424	0.01	-2.9087	-2.7999	-1.04263	hsa-miR-3065-3p
PH_mr_0004604	0.037424	0.01	-2.9078	-2.8017	-1.06856	hsa-miR-3677-3p
PH_mr_0004993	0.037424	0.0101	-2.9071	-2.8031	-1.04872	hsa-miR-3688-5p
PH_mr_0005077	0.037424	0.0101	-2.9065	-2.8042	-1.12061	hsa-miR-4719
PH_mr_0005134	0.037424	0.0101	-2.9064	-2.8044	-0.9741	hsa-miR-4762-3p
PH_mr_0004987	0.037424	0.0101	-2.9058	-2.8056	-1.03233	hsa-miR-3672
PH_mr_0005139	0.037424	0.0101	-2.9048	-2.8074	-1.09313	hsa-miR-1245b-3p
PH_mr_0004152	0.037424	0.0101	-2.9039	-2.8091	-0.96648	hsa-miR-224*
PH_mr_0003482	0.037424	0.0101	-2.9031	-2.8107	-0.93613	hsa-miR-339-3p
PH_mr_0004232	0.037424	0.0102	-2.9015	-2.8137	-1.06936	hsa-miR-548s
PH_mr_0004972	0.037424	0.0102	-2.9005	-2.8157	-1.02811	hsa-miR-3611
PH_mr_0004974	0.037424	0.0102	-2.9002	-2.8163	-1.02901	hsa-miR-3616-5p
PH_mr_0002045	0.037424	0.0102	-2.9001	-2.8166	-0.99692	hsa-miR-600
PH_mr_0003453	0.037424	0.0102	-2.8997	-2.8173	-1.06139	hsa-miR-103b
PH_mr_0004624	0.037424	0.0103	-2.8978	-2.8209	-1.0137	hsa-miR-4740-3p
PH_mr_0001776	0.037424	0.0103	2.8963	-2.8239	1.04532	hsa-miR-483-5p
PH_mr_0004674	0.037424	0.0103	-2.8961	-2.8242	-1.09811	hsa-miR-3689a-5p
PH_mr_0005278	0.037424	0.0103	-2.8955	-2.8255	-1.02976	hsa-miR-4790-5p
PH_mr_0000882	0.037424	0.0103	-2.8952	-2.826	-1.02959	hsa-miR-379*
PH_mr_0004044	0.037424	0.0103	-2.8941	-2.828	-1.075	hsa-miR-3183
PH_mr_0004679	0.037424	0.0103	-2.8941	-2.8281	-1.04733	hsa-miR-3909
PH_mr_0004135	0.037424	0.0103	-2.8939	-2.8285	-1.02076	hsa-miR-4310
PH_mr_0000551	0.037424	0.0104	-2.8927	-2.8308	-0.93943	hsa-miR-532-5p
PH_mr_0005257	0.037424	0.0104	-2.8918	-2.8326	-1.01546	hsa-miR-4720-5p
PH_mr_0004057	0.037424	0.0104	-2.8907	-2.8347	-1.02694	hsa-miR-4321
PH_mr_0004147	0.037424	0.0104	-2.8898	-2.8363	-0.98493	hsa-miR-4328
PH_mr_0004821	0.037424	0.0104	-2.8889	-2.8381	-0.97776	hsa-miR-4704-5p
PH_mr_0002646	0.037424	0.0105	-2.8886	-2.8387	-0.99495	hsa-miR-33a*
PH_mr_0005141	0.037424	0.0105	-2.8858	-2.8441	-1.08729	hsa-miR-4795-3p
PH_mr_0004901	0.037424	0.0105	-2.8857	-2.8442	-1.02091	hsa-miR-3922-3p
PH_mr_0004868	0.037424	0.0105	-2.8847	-2.8462	-0.97748	hsa-miR-4799-5p
PH_mr_0004331	0.037424	0.0106	-2.8839	-2.8478	-0.95599	hsa-miR-4278
PH_mr_0002433	0.037424	0.0106	-2.8814	-2.8525	-1.01608	hsa-miR-613
PH_mr_0001203	0.037424	0.0106	-2.8801	-2.8551	-1.02891	hsa-miR-205
PH_mr_0004614	0.037424	0.0107	2.8797	-2.8558	0.85356	hsa-miR-4687-3p
PH_mr_0000751	0.037424	0.0107	2.8794	-2.8564	1.09664	hsa-miR-146b-5p
PH_mr_0004279	0.037424	0.0107	-2.8788	-2.8575	-1.05626	hsa-miR-3065-5p
PH_mr_0003138	0.037424	0.0107	-2.8786	-2.8579	-0.90709	hsa-miR-502-3p
PH_mr_0004945	0.037424	0.0107	-2.8754	-2.8641	-1.01047	hsa-miR-371b-3p
PH_mr_0004879	0.037424	0.0108	-2.8753	-2.8643	-1.10441	hsa-miR-3136-3p
PH_mr_0005060	0.037424	0.0108	-2.8744	-2.866	-0.99428	hsa-miR-4650-5p
PH_mr_0001151	0.037424	0.0108	-2.8736	-2.8677	-0.94768	hsa-miR-942
PH_mr_0001182	0.037424	0.0108	-2.8732	-2.8684	-1.02882	hsa-miR-519d
PH_mr_0003164	0.037424	0.0108	-2.8721	-2.8705	-0.92536	hsa-miR-625*
PH_mr_0000120	0.037424	0.0109	-2.8695	-2.8755	-0.94027	hsa-miR-23b*
PH_mr_0004671	0.037424	0.0109	-2.8683	-2.8778	-1.04731	hsa-miR-3681
PH_mr_0004756	0.037424	0.011	-2.8663	-2.8816	-1.04876	hsa-miR-4493
PH_mr_0001890	0.037424	0.011	-2.8655	-2.8831	-0.98012	hsa-miR-30e
PH_mr_0004790	0.037424	0.011	-2.8638	-2.8864	-1.13356	hsa-miR-4636
PH_mr_0004910	0.037424	0.011	-2.8634	-2.8872	-1.0666	hsa-miR-4645-3p
PH_mr_0001923	0.037424	0.011	-2.863	-2.8879	-0.97662	hsa-miR-1284
PH_mr_0005143	0.037424	0.011	-2.8627	-2.8885	-1.02611	hsa-miR-4799-3p
PH_mr_0000581	0.037424	0.011	-2.8626	-2.8887	-1.25273	hsa-miR-181a
PH_mr_0000125	0.037424	0.0111	-2.8604	-2.8928	-0.96908	hsa-miR-221*
PH_mr_0005063	0.037424	0.0111	-2.86	-2.8937	-1.08262	hsa-miR-4662a-5p
PH_mr_0001008	0.037424	0.0111	-2.8599	-2.894	-1.11591	hsa-miR-448
PH_mr_0004719	0.037424	0.0111	2.8594	-2.8948	0.96794	hsa-miR-4433
PH_mr_0000218	0.037424	0.0111	-2.8587	-2.8962	-0.99271	hsa-miR-487a
PH_mr_0003098	0.037424	0.0112	-2.8561	-2.9012	-1.09987	hsa-miR-1305
PH_mr_0004854	0.037424	0.0112	-2.8556	-2.9021	-1.04647	hsa-miR-4766-5p
PH_mr_0000117	0.037424	0.0112	2.8553	-2.9027	1.80641	hsa-miR-32*
PH_mr_0004947	0.037424	0.0113	-2.8529	-2.9073	-1.04671	hsa-miR-4756-3p
PH_mr_0005169	0.037424	0.0113	-2.8528	-2.9075	-0.94131	hsa-miR-3682-5p
PH_mr_0004621	0.037424	0.0113	2.8525	-2.9081	1.19647	hsa-miR-4725-3p
PH_mr_0004723	0.037424	0.0113	-2.8523	-2.9084	-1.023	hsa-miR-4439
PH_mr_0003348	0.037424	0.0113	-2.8519	-2.9093	-0.97277	hsa-miR-101
PH_mr_0000496	0.037424	0.0113	-2.8495	-2.9139	-1.51861	hsa-miR-181b
PH_mr_0001551	0.037424	0.0114	-2.8486	-2.9155	-0.9048	hsa-miR-382
PH_mr_0004883	0.037424	0.0114	-2.8482	-2.9164	-1.01699	hsa-miR-3605-3p
PH_mr_0004291	0.037424	0.0114	-2.8478	-2.9172	-1.03836	hsa-miR-514b-3p
PH_mr_0004128	0.037424	0.0114	-2.8477	-2.9173	-1.05375	hsa-miR-3129-5p
PH_mr_0000664	0.037424	0.0114	2.8468	-2.9191	1.17975	hsa-miR-595
PH_mr_0005021	0.037424	0.0114	2.8466	-2.9194	1.85306	hsa-miR-4455
PH_mr_0002009	0.037424	0.0114	-2.8465	-2.9196	-0.96911	hsa-miR-512-3p
PH_mr_0001753	0.037424	0.0115	-2.845	-2.9225	-0.94414	hsa-miR-196a*
PH_mr_0002806	0.037424	0.0115	-2.843	-2.9262	-0.99285	hsa-miR-147b
PH_mr_0004085	0.037424	0.0115	2.8417	-2.9289	1.96996	hsa-miR-3149
PH_mr_0004247	0.037424	0.0116	-2.8395	-2.933	-0.99969	hsa-miR-3142
PH_mr_0004270	0.037424	0.0116	-2.8372	-2.9375	-1.08166	hsa-miR-3169
PH_mr_0004113	0.037424	0.0117	-2.8354	-2.9409	-0.99676	hsa-miR-4282
PH_mr_0002328	0.037424	0.0117	-2.8345	-2.9427	-1.00363	hsa-miR-644
PH_mr_0004612	0.037424	0.0117	-2.8336	-2.9443	-0.92546	hsa-miR-4664-3p
PH_mr_0003397	0.037424	0.0117	-2.8332	-2.9451	-0.99452	hsa-miR-552
PH_mr_0003025	0.037424	0.0118	-2.8328	-2.9459	-0.9156	hsa-miR-628-3p
PH_mr_0004531	0.037424	0.0118	-2.8327	-2.946	-1.07264	hsa-miR-4479
PH_mr_0005271	0.037424	0.0118	-2.8316	-2.9481	-0.9193	hsa-miR-4775
PH_mr_0004512	0.037424	0.0118	2.8309	-2.9496	0.91512	hsa-miR-3665
PH_mr_0005031	0.037424	0.0118	-2.8305	-2.9502	-1.0102	hsa-miR-4474-5p
PH_mr_0001596	0.037424	0.0118	-2.8296	-2.9521	-1.04332	hsa-miR-1251
PH_mr_0004754	0.037424	0.0118	-2.8288	-2.9535	-0.96725	hsa-miR-4490
PH_mr_0004274	0.037424	0.0119	-2.8284	-2.9543	-1.05945	hsa-miR-323b-3p
PH_mr_0005266	0.037424	0.0119	2.8252	-2.9604	1.06456	hsa-miR-4764-5p
PH_mr_0004705	0.037424	0.0119	-2.825	-2.9608	-1.05611	hsa-miR-4418
PH_mr_0003167	0.037424	0.012	-2.8238	-2.963	-1.26439	hsa-miR-107
PH_mr_0004696	0.037424	0.012	-2.8216	-2.9674	-1.05766	hsa-miR-3938
PH_mr_0004245	0.037424	0.0121	-2.8205	-2.9694	-1.02562	hsa-miR-3140-3p
PH_mr_0001647	0.037424	0.0121	-2.8196	-2.9711	-1.07712	hsa-miR-411
PH_mr_0002066	0.037424	0.0121	-2.8193	-2.9718	-0.96706	hsa-miR-1200
PH_mr_0000646	0.037424	0.0121	-2.8183	-2.9736	-0.96129	hsa-miR-525-5p
PH_mr_0004975	0.037424	0.0121	-2.8177	-2.9748	-1.00448	hsa-miR-3617
PH_mr_0002019	0.037424	0.0121	-2.8173	-2.9756	-0.95638	hsa-miR-1287
PH_mr_0003088	0.037424	0.0122	-2.8162	-2.9776	-0.93804	hsa-miR-501-5p
PH_mr_0004765	0.037424	0.0122	-2.8155	-2.979	-1.01878	hsa-miR-4511
PH_mr_0002432	0.037424	0.0122	-2.8152	-2.9796	-0.9506	hsa-miR-548i
PH_mr_0004670	0.037424	0.0122	-2.8147	-2.9805	-0.96513	hsa-miR-3680
PH_mr_0005054	0.037437	0.0122	-2.8134	-2.9829	-1.08369	hsa-miR-3974
PH_mr_0004982	0.037439	0.0123	-2.8124	-2.985	-1.00054	hsa-miR-3658
PH_mr_0000651	0.037456	0.0123	-2.8106	-2.9883	-0.92961	hsa-miR-431*
PH_mr_0001014	0.037456	0.0123	-2.81	-2.9895	-0.93458	hsa-miR-550a*
PH_mr_0005020	0.037473	0.0124	-2.8077	-2.994	-1.06336	hsa-miR-4452
PH_mr_0004851	0.037473	0.0124	-2.8073	-2.9946	-0.95619	hsa-miR-4755-5p
PH_mr_0001994	0.037473	0.0125	2.8035	-3.0019	1.50436	hsa-miR-1275
PH_mr_0004636	0.037473	0.0125	-2.8034	-3.0021	-0.84415	hsa-miR-2681*
PH_mr_0001488	0.037473	0.0125	-2.8033	-3.0023	-0.96346	hsa-miR-187*
PH_mr_0004108	0.037473	0.0125	-2.8027	-3.0034	-0.91518	hsa-miR-4262
PH_mr_0004078	0.037473	0.0126	-2.7997	-3.0092	-0.99466	hsa-miR-3128
PH_mr_0004112	0.037473	0.0127	-2.797	-3.0143	-0.96603	hsa-miR-4275
PH_mr_0005024	0.037473	0.0127	-2.7968	-3.0146	-0.99413	hsa-miR-4460
PH_mr_0004690	0.037473	0.0127	-2.7967	-3.0148	-0.98848	hsa-miR-676*
PH_mr_0003179	0.037473	0.0127	-2.7965	-3.0153	-0.97152	hsa-miR-188-3p
PH_mr_0001379	0.037473	0.0127	-2.7963	-3.0157	-0.96589	hsa-miR-302c
PH_mr_0004265	0.037473	0.0127	2.7958	-3.0165	1.08008	hsa-miR-3162-5p
PH_mr_0002024	0.037473	0.0127	-2.7952	-3.0178	-0.93911	hsa-miR-524-5p
PH_mr_0000617	0.037558	0.0128	-2.7921	-3.0237	-0.93994	hsa-miR-554
PH_mr_0004513	0.037558	0.0128	-2.7914	-3.0249	-0.90587	hsa-miR-3677-5p
PH_mr_0004324	0.037558	0.0128	-2.7902	-3.0272	-0.95414	hsa-miR-4267
PH_mr_0000413	0.037558	0.0129	-2.789	-3.0295	-0.94937	hsa-miR-526b
PH_mr_0004561	0.037558	0.0129	-2.789	-3.0296	-0.99464	hsa-miR-4683
PH_mr_0005105	0.037558	0.0129	-2.7878	-3.0319	-0.96211	hsa-miR-4803
PH_mr_0000757	0.037558	0.0129	-2.7869	-3.0335	-0.88593	hsa-miR-940
PH_mr_0004195	0.03762	0.013	-2.7851	-3.0369	-0.94165	hsa-miR-449c
PH_mr_0004338	0.037656	0.013	-2.7837	-3.0397	-0.88178	hsa-miR-4289
PH_mr_0005104	0.037701	0.0131	-2.7819	-3.0431	-1.02274	hsa-miR-4802-5p
PH_mr_0004898	0.037701	0.0131	-2.78	-3.0467	-1.04115	hsa-miR-3692
PH_mr_0004501	0.037701	0.0132	-2.778	-3.0506	-1.05266	hsa-miR-3177-5p
PH_mr_0001195	0.037701	0.0132	-2.7777	-3.0512	-0.92157	hsa-miR-518d-5p
PH_mr_0003144	0.037701	0.0132	-2.7767	-3.053	-0.94153	hsa-miR-598
PH_mr_0005009	0.037701	0.0132	-2.7761	-3.0541	-1.06897	hsa-miR-4424
PH_mr_0004533	0.037701	0.0132	2.7761	-3.0542	1.65651	hsa-miR-4492
PH_mr_0004957	0.037703	0.0133	-2.7741	-3.058	-0.9023	hsa-miR-4781-3p
PH_mr_0004199	0.037703	0.0133	-2.7735	-3.0591	-0.91519	hsa-miR-2114*
PH_mr_0004622	0.037703	0.0133	-2.7718	-3.0623	-0.99851	hsa-miR-4726-3p
PH_mr_0004687	0.037703	0.0134	-2.7705	-3.0647	-1.03652	hsa-miR-3921
PH_mr_0004908	0.037703	0.0134	-2.769	-3.0676	-1.01932	hsa-miR-4633-3p
PH_mr_0005208	0.037703	0.0134	-2.7684	-3.0688	-0.85181	hsa-miR-4471
PH_mr_0004074	0.037703	0.0135	-2.7678	-3.07	-0.92961	hsa-miR-3117-3p
PH_mr_0000609	0.037703	0.0135	-2.7675	-3.0704	-1.00039	hsa-miR-581
PH_mr_0000177	0.037703	0.0135	-2.7672	-3.0711	-0.92197	hsa-miR-520f
PH_mr_0003250	0.037746	0.0135	-2.7651	-3.0751	-0.98507	hsa-miR-541*
PH_mr_0000379	0.037746	0.0135	2.7647	-3.0759	2.10026	hsa-miR-574-5p
PH_mr_0002610	0.037753	0.0136	-2.7614	-3.082	-0.89184	hsa-miR-874
PH_mr_0004770	0.037753	0.0136	-2.7614	-3.0821	-0.91933	hsa-miR-4518
PH_mr_0005125	0.037753	0.0136	-2.7611	-3.0827	-0.9401	hsa-miR-4703-3p
PH_mr_0005114	0.037753	0.0137	-2.7604	-3.0839	-1.0369	hsa-miR-676
PH_mr_0005004	0.037753	0.0137	-2.7597	-3.0852	-0.97008	hsa-miR-3941
PH_mr_0004146	0.037799	0.0137	-2.7582	-3.0882	-0.94188	hsa-miR-4329
PH_mr_0001421	0.037801	0.0138	-2.7567	-3.0909	-0.92455	hsa-miR-196a
PH_mr_0003475	0.037801	0.0138	-2.7551	-3.094	-0.91554	hsa-miR-1912
PH_mr_0003137	0.037801	0.0139	-2.7529	-3.0982	-0.89084	hsa-miR-362-3p
PH_mr_0004244	0.037801	0.0139	-2.7527	-3.0986	-1.05837	hsa-miR-3139
PH_mr_0005002	0.037801	0.0139	-2.7505	-3.1028	-1.019	hsa-miR-3927
PH_mr_0005123	0.037801	0.014	-2.7483	-3.107	-1.05243	hsa-miR-4694-3p
PH_mr_0004539	0.037801	0.014	-2.7472	-3.109	-1.01671	hsa-miR-4523
PH_mr_0004823	0.037801	0.014	-2.747	-3.1094	-0.96837	hsa-miR-4709-5p
PH_mr_0004886	0.037801	0.0141	-2.7468	-3.1097	-0.99539	hsa-miR-3616-3p
PH_mr_0004565	0.037801	0.0141	2.7459	-3.1114	0.91146	hsa-miR-4688
PH_mr_0001930	0.037801	0.0141	-2.7447	-3.1137	-0.91943	hsa-let-7a*
PH_mr_0000247	0.037801	0.0141	-2.7446	-3.1139	-0.92971	hsa-miR-1282
PH_mr_0004500	0.037801	0.0141	-2.7443	-3.1144	-0.99965	hsa-miR-2277-5p
PH_mr_0004596	0.037801	0.0141	-2.7437	-3.1157	-1.03424	hsa-miR-4783-5p
PH_mr_0004289	0.037801	0.0141	-2.7436	-3.1159	-1.05732	hsa-miR-3200-3p
PH_mr_0004931	0.037801	0.0142	-2.7428	-3.1174	-1.00915	hsa-miR-4714-3p
PH_mr_0001842	0.037801	0.0142	-2.742	-3.1188	-0.99326	hsa-miR-139-5p
PH_mr_0004701	0.037864	0.0143	-2.7389	-3.1248	-0.93654	hsa-miR-548z
PH_mr_0004597	0.037864	0.0143	-2.7378	-3.1268	-1.03984	hsa-miR-4785
PH_mr_0002168	0.037864	0.0144	-2.7363	-3.1296	-0.93173	hsa-miR-302d*
PH_mr_0004985	0.037864	0.0144	-2.7343	-3.1334	-0.92711	hsa-miR-3669
PH_mr_0004885	0.037864	0.0144	-2.7335	-3.135	-0.94071	hsa-miR-3614-3p
PH_mr_0002534	0.037864	0.0145	-2.7332	-3.1355	-0.91382	hsa-miR-1257
PH_mr_0004626	0.037864	0.0145	-2.7325	-3.1369	-0.96885	hsa-miR-4746-3p
PH_mr_0000638	0.037864	0.0145	-2.7325	-3.1369	-0.93311	hsa-miR-767-3p
PH_mr_0004330	0.037864	0.0145	-2.7321	-3.1376	-0.95401	hsa-miR-4277
PH_mr_0005039	0.037864	0.0145	-2.732	-3.1378	-1.01042	hsa-miR-4495
PH_mr_0005131	0.037971	0.0146	-2.7297	-3.1421	-0.91402	hsa-miR-4753-3p
PH_mr_0004600	0.038173	0.0147	-2.7262	-3.1487	-0.90211	hsa-miR-3127-3p
PH_mr_0005089	0.038181	0.0147	-2.7247	-3.1515	-1.03108	hsa-miR-4770
PH_mr_0000142	0.038181	0.0147	-2.7243	-3.1524	-0.85764	hsa-miR-98
PH_mr_0005070	0.038181	0.0148	-2.7227	-3.1554	-0.96704	hsa-miR-4684-5p
PH_mr_0004568	0.038181	0.0148	-2.7225	-3.1558	-0.96662	hsa-miR-4691-5p
PH_mr_0004899	0.038191	0.0148	-2.7215	-3.1577	-0.89901	hsa-miR-3913-3p
PH_mr_0004736	0.038248	0.0149	-2.7199	-3.1608	-0.89591	hsa-miR-378h
PH_mr_0000330	0.038281	0.0149	-2.7176	-3.165	-0.93659	hsa-miR-548n
PH_mr_0001383	0.038281	0.015	-2.7168	-3.1666	-0.93477	hsa-miR-18a*
PH_mr_0004807	0.038281	0.015	-2.7167	-3.1667	-1.03369	hsa-miR-4671-5p
PH_mr_0001199	0.038358	0.015	-2.7149	-3.1702	-0.89428	hsa-miR-500a*
PH_mr_0002260	0.038381	0.0151	-2.7137	-3.1724	-0.92502	hsa-miR-770-5p
PH_mr_0004784	0.038424	0.0151	-2.7118	-3.176	-1.02841	hsa-miR-4537
PH_mr_0004825	0.038424	0.0151	-2.7111	-3.1773	-0.95253	hsa-miR-4711-5p
PH_mr_0004732	0.038424	0.0152	-2.7105	-3.1785	-0.91484	hsa-miR-4453
PH_mr_0000228	0.038485	0.0152	-2.7083	-3.1827	-0.89408	hsa-miR-492
PH_mr_0004881	0.038485	0.0152	-2.7079	-3.1833	-0.94535	hsa-miR-3194-3p
PH_mr_0004866	0.03858	0.0153	-2.7058	-3.1872	-1.04243	hsa-miR-4794
PH_mr_0004788	0.03868	0.0154	-2.7037	-3.1913	-1.08076	hsa-miR-4633-5p
PH_mr_0005230	0.038713	0.0154	-2.7017	-3.1951	-0.93021	hsa-miR-548an
PH_mr_0002978	0.038713	0.0155	-2.7008	-3.1968	-0.97817	hsa-miR-200a*
PH_mr_0004075	0.038713	0.0155	-2.7006	-3.197	-0.90905	hsa-miR-3118
PH_mr_0004828	0.03881	0.0155	-2.6984	-3.2012	-0.97373	hsa-miR-4714-5p
PH_mr_0004952	0.03881	0.0156	-2.6977	-3.2026	-1.05906	hsa-miR-4772-3p
PH_mr_0005191	0.038898	0.0156	-2.6957	-3.2063	-0.90196	hsa-miR-548ad
PH_mr_0000697	0.038907	0.0157	-2.6947	-3.2082	-0.87295	hsa-miR-640
PH_mr_0003438	0.039025	0.0157	-2.6924	-3.2126	-0.91718	hsa-miR-559
PH_mr_0004262	0.039119	0.0158	-2.6893	-3.2183	-0.89693	hsa-miR-3159
PH_mr_0000567	0.039119	0.0158	-2.6888	-3.2193	-1.02577	hsa-miR-590-3p
PH_mr_0001933	0.039119	0.0159	-2.6886	-3.2197	-0.90436	hsa-miR-518a-5p
PH_mr_0001043	0.039148	0.0159	-2.6867	-3.2232	-0.91633	hsa-miR-548m
PH_mr_0003370	0.039148	0.0159	-2.6865	-3.2236	-0.97158	hsa-miR-331-3p
PH_mr_0004700	0.039273	0.016	-2.6841	-3.2282	-0.90532	hsa-miR-550b
PH_mr_0002600	0.03928	0.0161	-2.6826	-3.231	-0.91547	hsa-miR-181c*
PH_mr_0005074	0.03928	0.0161	-2.6823	-3.2316	-1.03227	hsa-miR-4703-5p
PH_mr_0004092	0.039327	0.0161	-2.6806	-3.2348	-1.01705	hsa-miR-3182
PH_mr_0000548	0.039327	0.0161	-2.6799	-3.2361	-0.91138	hsa-miR-412
PH_mr_0001222	0.039327	0.0162	-2.6775	-3.2405	-0.88014	hsa-miR-302c*
PH_mr_0004058	0.039327	0.0162	-2.6774	-3.2407	-0.93203	hsa-miR-4269
PH_mr_0004632	0.039327	0.0162	-2.677	-3.2415	-0.86877	hsa-miR-4786-3p
PH_mr_0004228	0.039327	0.0163	-2.676	-3.2434	-0.99908	hsa-miR-3116
PH_mr_0004551	0.039327	0.0163	-2.6757	-3.2439	-0.89818	hsa-miR-4642
PH_mr_0004833	0.039373	0.0163	-2.6743	-3.2466	-0.96266	hsa-miR-4718
PH_mr_0000644	0.03942	0.0164	-2.6729	-3.2493	-0.9143	hsa-let-7d*
PH_mr_0000311	0.039583	0.0165	-2.67	-3.2546	-0.83753	hsa-miR-1255a
PH_mr_0004308	0.039624	0.0165	-2.668	-3.2583	-0.96438	hsa-miR-4302
PH_mr_0003414	0.039624	0.0166	-2.6672	-3.26	-0.86379	hsa-miR-542-3p
PH_mr_0004593	0.039624	0.0166	-2.6667	-3.2609	-0.99571	hsa-miR-4767
PH_mr_0002420	0.039624	0.0166	2.6662	-3.2619	1.42845	hsa-miR-30c-1*
PH_mr_0000849	0.039669	0.0167	-2.6648	-3.2645	-0.90527	hsa-miR-144
PH_mr_0003257	0.039703	0.0167	-2.6635	-3.2668	-0.90378	hsa-miR-1267
PH_mr_0001344	0.039776	0.0168	-2.6618	-3.2701	-0.897	hsa-miR-200c*
PH_mr_0000050	0.039781	0.0168	-2.6609	-3.2718	-1.03721	hsa-miR-668
PH_mr_0002708	0.039789	0.0168	-2.6593	-3.2748	-0.93886	hsa-miR-588
PH_mr_0004140	0.039789	0.0168	-2.6591	-3.2751	-0.99202	hsa-miR-4255
PH_mr_0002250	0.040043	0.017	-2.6552	-3.2824	-0.90017	hsa-miR-18b*
PH_mr_0000919	0.040049	0.017	-2.6543	-3.2841	-0.88202	hsa-miR-450a
PH_mr_0003212	0.040056	0.017	-2.6534	-3.2858	-0.88474	hsa-miR-27a*
PH_mr_0000639	0.040112	0.0171	-2.6515	-3.2893	-0.87045	hsa-miR-593
PH_mr_0000173	0.040112	0.0171	-2.651	-3.2902	-0.87643	hsa-miR-190b
PH_mr_0002271	0.040119	0.0172	-2.6499	-3.2924	-0.91201	hsa-miR-330-5p
PH_mr_0005252	0.040119	0.0172	-2.649	-3.294	-0.86186	hsa-miR-4699-5p
PH_mr_0005173	0.040119	0.0172	-2.6485	-3.295	-0.85067	hsa-miR-3908
PH_mr_0001938	0.040214	0.0173	-2.6464	-3.2989	-0.90166	hsa-miR-516a-5p
PH_mr_0004897	0.040214	0.0173	-2.6457	-3.3002	-0.86226	hsa-miR-3691-3p
PH_mr_0004585	0.040459	0.0175	-2.6412	-3.3086	-0.8906	hsa-miR-4746-5p
PH_mr_0005186	0.040459	0.0175	-2.6411	-3.3088	-0.85436	hsa-miR-548ab
PH_mr_0004891	0.040482	0.0175	-2.64	-3.3108	-0.97838	hsa-miR-3678-3p
PH_mr_0001749	0.040553	0.0176	-2.6376	-3.3153	-0.91212	hsa-miR-571
PH_mr_0001272	0.040553	0.0177	-2.6355	-3.3192	-0.8801	hsa-miR-653
PH_mr_0004080	0.040553	0.0177	-2.6353	-3.3197	-0.83498	hsa-miR-3134
PH_mr_0000683	0.040553	0.0177	-2.6349	-3.3204	-0.84065	hsa-miR-300
PH_mr_0004229	0.040553	0.0177	-2.6343	-3.3216	-0.98434	hsa-miR-3120-3p
PH_mr_0001941	0.040553	0.0177	-2.6338	-3.3225	-0.87887	hsa-miR-1207-3p
PH_mr_0004766	0.040553	0.0178	-2.6331	-3.3237	-0.98383	hsa-miR-4512
PH_mr_0004154	0.040553	0.0178	-2.6327	-3.3246	-0.89032	hsa-miR-196b*
PH_mr_0000385	0.040577	0.0178	-2.6316	-3.3266	-0.88063	hsa-miR-373
PH_mr_0004242	0.040595	0.0179	-2.6306	-3.3285	-1.01934	hsa-miR-544b
PH_mr_0002769	0.04081	0.018	-2.6272	-3.3348	-0.87203	hsa-miR-1298
PH_mr_0002023	0.040829	0.018	-2.6262	-3.3367	-0.83704	hsa-miR-518f*
PH_mr_0004534	0.040961	0.0181	2.6238	-3.3411	0.82431	hsa-miR-4498
PH_mr_0003377	0.041177	0.0182	-2.6204	-3.3474	-0.87763	hsa-miR-488*
PH_mr_0005292	0.041323	0.0183	-2.6179	-3.3521	-0.91176	hsa-miR-3925-3p
PH_mr_0004260	0.041431	0.0184	-2.6158	-3.356	-0.87722	hsa-miR-3157-5p
PH_mr_0004921	0.041442	0.0185	-2.6148	-3.3579	-0.90339	hsa-miR-4676-3p
PH_mr_0004907	0.041442	0.0185	-2.6141	-3.3592	-0.84031	hsa-miR-4529-3p
PH_mr_0002874	0.041488	0.0185	-2.6128	-3.3617	-1.43014	hsa-miR-21
PH_mr_0004673	0.041626	0.0186	-2.6103	-3.3662	-0.92482	hsa-miR-3685
PH_mr_0005298	0.041626	0.0187	-2.6096	-3.3676	-0.89124	hsa-miR-4671-3p
PH_mr_0001792	0.041819	0.0188	-2.6064	-3.3735	-0.84522	hsa-miR-525-3p
PH_mr_0004860	0.041819	0.0188	-2.6057	-3.3747	-0.99005	hsa-miR-4781-5p
PH_mr_0001202	0.041865	0.0189	-2.6037	-3.3786	-0.92885	hsa-miR-99a*
PH_mr_0002549	0.041865	0.0189	-2.6036	-3.3787	-0.91987	hsa-miR-671-3p
PH_mr_0002603	0.041974	0.019	-2.6016	-3.3825	-0.86982	hsa-miR-125b-2*
PH_mr_0000826	0.042006	0.0191	-2.5991	-3.3871	-0.80567	hsa-miR-1286
PH_mr_0002991	0.042006	0.0191	-2.5986	-3.3881	-0.84864	hsa-miR-632
PH_mr_0001315	0.042006	0.0191	-2.5985	-3.3881	-0.84402	hsa-miR-508-5p
PH_mr_0002951	0.042006	0.0191	-2.5981	-3.389	-0.9729	hsa-miR-103a
PH_mr_0005273	0.042158	0.0192	2.5952	-3.3943	1.15606	hsa-miR-4778-5p
PH_mr_0002404	0.042158	0.0192	-2.5946	-3.3954	-0.88347	hsa-miR-625
PH_mr_0000079	0.042158	0.0193	-2.594	-3.3966	-0.98699	hsa-miR-499-5p
PH_mr_0004584	0.042221	0.0193	-2.5924	-3.3996	-0.83544	hsa-miR-4745-5p
PH_mr_0004853	0.042221	0.0194	-2.5914	-3.4014	-0.97986	hsa-miR-4761-5p
PH_mr_0004550	0.042221	0.0194	2.5909	-3.4023	0.75719	hsa-miR-4640-5p
PH_mr_0004261	0.042313	0.0195	-2.5891	-3.4057	-0.85763	hsa-miR-3158-3p
PH_mr_0004889	0.04232	0.0195	-2.5882	-3.4073	-0.87317	hsa-miR-3667-3p
PH_mr_0002541	0.042438	0.0196	-2.5861	-3.4112	-0.80683	hsa-miR-551b*
PH_mr_0002338	0.042622	0.0197	-2.5832	-3.4165	-0.83707	hsa-miR-30a*
PH_mr_0004917	0.042733	0.0198	-2.5806	-3.4214	-1.01805	hsa-miR-4659b-3p
PH_mr_0004728	0.042733	0.0198	-2.5801	-3.4224	-0.87294	hsa-miR-4446-5p
PH_mr_0004589	0.042733	0.0198	-2.5797	-3.4232	-0.93112	hsa-miR-4756-5p
PH_mr_0004572	0.042831	0.0199	-2.5769	-3.4284	-0.89349	hsa-miR-4707-5p
PH_mr_0000477	0.042831	0.02	-2.5763	-3.4293	-0.91	hsa-miR-324-5p
PH_mr_0004924	0.042831	0.02	-2.5752	-3.4313	-0.85244	hsa-miR-4691-3p
PH_mr_0005171	0.042831	0.02	-2.5748	-3.4322	-0.84684	hsa-miR-3686
PH_mr_0001625	0.042831	0.02	-2.5747	-3.4323	-0.88218	hsa-miR-193b
PH_mr_0004692	0.042886	0.0201	-2.5733	-3.4349	-0.88524	hsa-miR-3929
PH_mr_0004809	0.043093	0.0202	-2.5695	-3.4419	-0.90195	hsa-miR-4675
PH_mr_0003510	0.043093	0.0203	2.5691	-3.4427	0.95955	hsa-miR-210
PH_mr_0004870	0.043093	0.0203	-2.5673	-3.446	-0.85371	hsa-miR-4801
PH_mr_0000925	0.043093	0.0203	2.5672	-3.4462	0.96509	hsa-miR-1321
PH_mr_0004133	0.043093	0.0203	-2.5672	-3.4462	-0.94619	hsa-miR-4303
PH_mr_0001533	0.043129	0.0204	-2.566	-3.4484	-0.85206	hsa-miR-34c-3p
PH_mr_0000255	0.043251	0.0205	-2.5639	-3.4523	-0.90034	hsa-miR-299-3p
PH_mr_0000814	0.043275	0.0205	-2.5629	-3.4542	-0.88635	hsa-miR-211
PH_mr_0000129	0.043381	0.0206	-2.5609	-3.4578	-0.96663	hsa-miR-363*
PH_mr_0000062	0.043531	0.0207	-2.5585	-3.4623	-0.83478	hsa-miR-498
PH_mr_0002569	0.043637	0.0208	-2.5564	-3.4662	-0.99506	hsa-miR-361-5p
PH_mr_0000111	0.043637	0.0208	-2.5558	-3.4673	-0.82833	hsa-miR-516b
PH_mr_0003307	0.043699	0.0209	-2.554	-3.4707	-0.77123	hsa-miR-761
PH_mr_0002158	0.043699	0.0209	-2.5536	-3.4713	-0.81298	hsa-miR-129-5p
PH_mr_0001401	0.043717	0.021	-2.5527	-3.4731	-0.8413	hsa-miR-1269
PH_mr_0004760	0.043744	0.0211	2.5499	-3.4781	0.97069	hsa-miR-4502
PH_mr_0003381	0.043744	0.0211	-2.5498	-3.4784	-0.81977	hsa-miR-92a-1*
PH_mr_0004564	0.043744	0.0211	-2.5487	-3.4804	-0.87325	hsa-miR-1343
PH_mr_0005127	0.043744	0.0211	-2.5487	-3.4804	-0.8653	hsa-miR-4711-3p
PH_mr_0004578	0.043744	0.0211	-2.5487	-3.4804	-0.87616	hsa-miR-4730
PH_mr_0002253	0.04398	0.0213	-2.5453	-3.4867	-0.85232	hsa-miR-449b
PH_mr_0005255	0.044093	0.0214	-2.5431	-3.4906	-0.90567	hsa-miR-3545-5p
PH_mr_0000378	0.044093	0.0214	-2.5426	-3.4917	-0.87152	hsa-miR-539
PH_mr_0004780	0.044167	0.0215	2.541	-3.4946	1.23823	hsa-miR-4530
PH_mr_0002204	0.0443	0.0216	-2.5383	-3.4996	-0.81949	hsa-miR-147
PH_mr_0004288	0.0443	0.0216	-2.5381	-3.5	-0.85218	hsa-miR-3199
PH_mr_0001241	0.044326	0.0216	-2.537	-3.502	-0.85321	hsa-miR-602
PH_mr_0004049	0.044326	0.0217	-2.5363	-3.5032	-0.84002	hsa-miR-3191
PH_mr_0004844	0.044354	0.0217	-2.5352	-3.5052	-0.91944	hsa-miR-4742-5p
PH_mr_0000386	0.044354	0.0217	-2.5345	-3.5065	-0.80295	hsa-miR-433
PH_mr_0002220	0.044407	0.0218	-2.5323	-3.5106	-0.84983	hsa-miR-346
PH_mr_0004239	0.044407	0.0219	-2.5313	-3.5124	-0.80674	hsa-miR-3135
PH_mr_0005025	0.044407	0.0219	-2.5311	-3.5129	-0.85729	hsa-miR-4464
PH_mr_0000176	0.044407	0.0219	2.5304	-3.514	1.08795	hsa-miR-146a
PH_mr_0004903	0.044407	0.022	-2.5297	-3.5153	-0.9375	hsa-miR-4445*
PH_mr_0004266	0.044407	0.022	-2.5289	-3.5168	-0.82378	hsa-miR-3164
PH_mr_0004944	0.044407	0.022	-2.5289	-3.5169	-0.84173	hsa-miR-3591-3p
PH_mr_0004312	0.044418	0.022	-2.528	-3.5184	-0.88115	hsa-miR-4319
PH_mr_0005212	0.044528	0.0221	-2.5261	-3.522	-0.82028	hsa-miR-4477a
PH_mr_0005251	0.044623	0.0222	-2.5243	-3.5252	-0.8077	hsa-miR-4694-5p
PH_mr_0000045	0.044717	0.0223	-2.5226	-3.5284	-0.89252	hsa-miR-9
PH_mr_0004156	0.044776	0.0223	-2.5212	-3.5309	-0.84621	hsa-miR-2113
PH_mr_0004836	0.044797	0.0224	-2.5203	-3.5327	-0.91151	hsa-miR-4727-5p
PH_mr_0004650	0.044903	0.0225	-2.5184	-3.5361	-0.78268	hsa-miR-3614-5p
PH_mr_0000149	0.04504	0.0226	2.5162	-3.5402	0.81901	hsa-miR-29b
PH_mr_0004678	0.045047	0.0226	-2.5154	-3.5416	-0.87635	hsa-miR-3713
PH_mr_0004933	0.045075	0.0227	2.5144	-3.5435	1.02782	hsa-miR-4716-3p
PH_mr_0004912	0.045161	0.0227	-2.5127	-3.5465	-0.84854	hsa-miR-4650-3p
PH_mr_0001874	0.045408	0.0229	-2.5093	-3.5527	-1.13123	hsa-miR-24
PH_mr_0000522	0.04544	0.0229	-2.5083	-3.5547	-0.8639	hsa-miR-190
PH_mr_0000663	0.04552	0.023	-2.5067	-3.5575	-0.80491	hsa-miR-1294
PH_mr_0003460	0.046405	0.0235	-2.4965	-3.5762	-0.82857	hsa-miR-1910
PH_mr_0004804	0.046546	0.0236	-2.4943	-3.5802	-0.89956	hsa-miR-2964a-5p
PH_mr_0002731	0.046547	0.0236	-2.4936	-3.5815	-0.86632	hsa-miR-22*
PH_mr_0004328	0.046786	0.0238	2.4904	-3.5874	0.97104	hsa-miR-4271
PH_mr_0004847	0.046963	0.0239	-2.4872	-3.5932	-0.83726	hsa-miR-4751
PH_mr_0003406	0.046963	0.0239	2.487	-3.5936	0.80076	hsa-miR-1248
PH_mr_0004098	0.046963	0.024	-2.4858	-3.5958	-0.86701	hsa-miR-4301
PH_mr_0000899	0.046963	0.024	-2.4857	-3.596	-0.83674	hsa-miR-1204
PH_mr_0000206	0.047163	0.0241	-2.4829	-3.6011	-0.86704	hsa-let-7f
PH_mr_0004905	0.047578	0.0244	-2.4779	-3.6103	-0.91324	hsa-miR-4520a-3p
PH_mr_0004858	0.047748	0.0245	-2.4754	-3.6147	-0.771	hsa-miR-4773
PH_mr_0000080	0.0483	0.0248	-2.469	-3.6264	-0.86993	hsa-miR-302f
PH_mr_0002064	0.048688	0.0251	-2.4644	-3.6348	-0.81547	hsa-miR-596
PH_mr_0000619	0.048813	0.0252	-2.4624	-3.6384	-0.90028	hsa-miR-193a-3p
PH_mr_0005122	0.048935	0.0253	-2.4605	-3.6419	-0.86785	hsa-miR-4693-3p
PH_mr_0004625	0.049465	0.0256	-2.4544	-3.6529	-0.84007	hsa-miR-4745-3p
PH_mr_0004253	0.049566	0.0257	-2.4527	-3.656	-0.834	hsa-miR-3150a-3p
PH_mr_0004757	0.049747	0.0258	-2.4502	-3.6605	-0.81201	hsa-miR-4494
PH_mr_0004998	0.050012	0.026	-2.4469	-3.6665	-0.7934	hsa-miR-3915
PH_mr_0004241	0.050274	0.0261	-2.4435	-3.6726	-0.75838	hsa-miR-3136-5p
PH_mr_0004048	0.050274	0.0262	-2.4429	-3.6737	-0.84637	hsa-miR-3188
PH_mr_0004927	0.050489	0.0263	-2.4401	-3.6788	-0.83019	hsa-miR-4708-3p
PH_mr_0002459	0.050497	0.0264	-2.439	-3.6808	-0.79567	hsa-miR-212
PH_mr_0000748	0.050497	0.0264	-2.4386	-3.6815	-0.79075	hsa-miR-1266
PH_mr_0004263	0.050641	0.0265	-2.4365	-3.6853	-0.82478	hsa-miR-3160-3p
PH_mr_0004517	0.050831	0.0267	-2.434	-3.6899	-0.85257	hsa-miR-3922-5p
PH_mr_0004020	0.051552	0.0271	-2.4263	-3.7037	-0.76008	hsa-miR-2110
PH_mr_0001810	0.051806	0.0273	-2.4218	-3.7118	-0.84617	hsa-miR-573
PH_mr_0004111	0.051806	0.0273	-2.4215	-3.7124	-0.79609	hsa-miR-4276
PH_mr_0000824	0.051806	0.0273	-2.4213	-3.7127	-0.83288	hsa-miR-34a*
PH_mr_0001796	0.051806	0.0274	-2.4211	-3.7131	-0.79159	hsa-miR-551b
PH_mr_0004697	0.052188	0.0276	-2.4168	-3.7209	-0.919	hsa-miR-3939
PH_mr_0002626	0.052188	0.0276	-2.4161	-3.7222	-0.78094	hsa-miR-215
PH_mr_0002986	0.05229	0.0277	-2.4144	-3.7251	-0.83649	hsa-miR-136
PH_mr_0004317	0.053457	0.0284	-2.4025	-3.7466	-0.74039	hsa-miR-4260
PH_mr_0005190	0.053457	0.0284	-2.4021	-3.7474	-0.77656	hsa-miR-4427
PH_mr_0004110	0.053557	0.0285	-2.4005	-3.7503	-0.74418	hsa-miR-4273
PH_mr_0004212	0.053573	0.0286	2.3994	-3.7522	0.9699	hsa-miR-2278
PH_mr_0000514	0.053573	0.0287	-2.3979	-3.7549	-0.75369	hsa-miR-184
PH_mr_0003042	0.053573	0.0287	-2.3978	-3.7551	-0.77624	hsa-miR-29b-1*
PH_mr_0000029	0.053573	0.0287	-2.3972	-3.7562	-1.00496	hsa-miR-375
PH_mr_0000840	0.053573	0.0287	2.3969	-3.7566	0.83457	hsa-miR-1285
PH_mr_0001127	0.053621	0.0288	-2.3954	-3.7594	-0.90665	hsa-miR-875-3p
PH_mr_0000119	0.053621	0.0288	-2.3951	-3.7598	-0.76537	hsa-miR-361-3p
PH_mr_0004258	0.053911	0.029	-2.3918	-3.7659	-0.75665	hsa-miR-3155
PH_mr_0004946	0.054171	0.0292	-2.3881	-3.7725	-0.72431	hsa-miR-4755-3p
PH_mr_0004231	0.054171	0.0292	-2.3879	-3.7728	-0.84058	hsa-miR-3124-5p
PH_mr_0004038	0.054171	0.0293	-2.3874	-3.7738	-0.89981	hsa-miR-1193
PH_mr_0004101	0.054174	0.0293	-2.3867	-3.7751	-0.79308	hsa-miR-4308
PH_mr_0000684	0.054228	0.0294	-2.3853	-3.7776	-0.80867	hsa-miR-485-3p
PH_mr_0004264	0.054228	0.0294	-2.3848	-3.7784	-0.70935	hsa-miR-3161
PH_mr_0000076	0.054515	0.0296	-2.3815	-3.7843	-0.78424	hsa-miR-1289
PH_mr_0002071	0.054667	0.0297	-2.3795	-3.788	-0.94803	hsa-miR-494
PH_mr_0000433	0.055045	0.03	-2.3753	-3.7953	-0.80663	hsa-miR-296-5p
PH_mr_0000136	0.055945	0.0305	-2.3666	-3.811	-0.80592	hsa-miR-1265
PH_mr_0000222	0.056675	0.031	-2.3594	-3.8238	-0.84187	hsa-let-7g
PH_mr_0001774	0.056701	0.031	2.3585	-3.8254	0.70488	hsa-miR-125b-1*
PH_mr_0000248	0.056801	0.0311	-2.357	-3.8281	-0.82454	hsa-miR-302e
PH_mr_0000640	0.056933	0.0312	-2.3551	-3.8314	-0.84282	hsa-miR-1279
PH_mr_0004287	0.05698	0.0313	2.3541	-3.8333	1.0679	hsa-miR-3198
PH_mr_0001311	0.057174	0.0315	-2.3511	-3.8386	-0.82178	hsa-miR-1226*
PH_mr_0000887	0.057174	0.0315	-2.351	-3.8387	-0.79369	hsa-miR-629
PH_mr_0001382	0.057274	0.0316	-2.3495	-3.8414	-0.78507	hsa-miR-146b-3p
PH_mr_0002335	0.057284	0.0316	-2.3487	-3.8428	-0.85779	hsa-miR-30c
PH_mr_0004964	0.057393	0.0317	-2.3471	-3.8456	-0.82194	hsa-miR-4804-3p
PH_mr_0000249	0.057832	0.032	-2.3426	-3.8536	-0.7315	hsa-miR-1261
PH_mr_0004822	0.058124	0.0322	-2.3395	-3.8592	-0.85748	hsa-miR-4708-5p
PH_mr_0002372	0.058654	0.0325	-2.3342	-3.8685	-0.84325	hsa-miR-301b
PH_mr_0003096	0.058718	0.0326	-2.3329	-3.8708	-0.71877	hsa-miR-542-5p
PH_mr_0001019	0.058718	0.0327	-2.3324	-3.8718	-0.74544	hsa-miR-1827
PH_mr_0005259	0.059365	0.0331	-2.3262	-3.8827	-0.82124	hsa-miR-4729
PH_mr_0000396	0.060504	0.0338	-2.3155	-3.9016	-0.71503	hsa-miR-302d
PH_mr_0002445	0.060504	0.0338	-2.3153	-3.902	-0.74478	hsa-miR-124
PH_mr_0003166	0.061181	0.0342	-2.3091	-3.913	-0.79469	hsa-miR-1271
PH_mr_0000207	0.061206	0.0343	-2.3082	-3.9146	-0.81738	hsa-let-7d
PH_mr_0000832	0.061517	0.0345	-2.305	-3.9202	-0.7693	hsa-miR-409-3p
PH_mr_0005263	0.061536	0.0345	-2.3042	-3.9216	-0.73136	hsa-miR-4759
PH_mr_0001893	0.061598	0.0346	-2.303	-3.9237	-0.75976	hsa-miR-30d
PH_mr_0004845	0.06169	0.0347	2.3013	-3.9267	0.85868	hsa-miR-4747-5p
PH_mr_0004656	0.06169	0.0348	-2.301	-3.9273	-0.73408	hsa-miR-3654
PH_mr_0002638	0.062029	0.035	-2.2974	-3.9336	-0.75748	hsa-miR-587
PH_mr_0003458	0.062029	0.035	-2.2969	-3.9345	-0.81415	hsa-miR-1915*
PH_mr_0004716	0.062101	0.0352	2.2951	-3.9377	0.66958	hsa-miR-4430
PH_mr_0003233	0.062101	0.0352	-2.295	-3.9378	-0.92966	hsa-miR-720
PH_mr_0000741	0.062841	0.0356	-2.2884	-3.9494	-0.72285	hsa-miR-383
PH_mr_0004702	0.063385	0.036	-2.2831	-3.9587	-0.76498	hsa-miR-548aa
PH_mr_0004326	0.063385	0.0361	-2.2823	-3.9601	-0.74321	hsa-miR-4268
PH_mr_0004954	0.063385	0.0361	-2.2821	-3.9605	-0.76591	hsa-miR-4776-3p
PH_mr_0004100	0.064048	0.0365	-2.2762	-3.9709	-0.77301	hsa-miR-4307
PH_mr_0003480	0.064132	0.0366	-2.2748	-3.9732	-0.75748	hsa-miR-1913
PH_mr_0004958	0.06434	0.0368	2.2722	-3.9777	0.73504	hsa-miR-2467-3p
PH_mr_0004280	0.06434	0.0368	-2.2719	-3.9783	-0.79921	hsa-miR-3186-5p
PH_mr_0004876	0.06525	0.0374	2.2642	-3.9919	1.25404	hsa-miR-5096
PH_mr_0002155	0.066165	0.038	-2.2564	-4.0053	-0.75641	hsa-miR-924
PH_mr_0004631	0.067662	0.0389	-2.2442	-4.0266	-0.75136	hsa-miR-4783-3p
PH_mr_0004018	0.067662	0.0389	2.2438	-4.0274	0.76348	hsa-miR-1972
PH_mr_0004835	0.067668	0.039	-2.2422	-4.0301	-0.72427	hsa-miR-4724-5p
PH_mr_0004938	0.067668	0.039	-2.2421	-4.0303	-0.71951	hsa-miR-4731-3p
PH_mr_0002380	0.067668	0.0391	-2.2415	-4.0313	-0.92418	hsa-miR-23a
PH_mr_0000023	0.067668	0.0391	-2.2412	-4.0319	-0.80904	hsa-miR-126
PH_mr_0004286	0.06783	0.0393	-2.2393	-4.0352	-0.69805	hsa-miR-3193
PH_mr_0004267	0.06783	0.0393	-2.2387	-4.0362	-0.72664	hsa-miR-3165
PH_mr_0000205	0.068105	0.0395	-2.236	-4.0409	-0.68817	hsa-let-7e
PH_mr_0002453	0.068764	0.04	-2.2301	-4.0511	-0.73063	hsa-miR-138-1*
PH_mr_0004755	0.068764	0.04	-2.2298	-4.0517	-0.69177	hsa-miR-4491
PH_mr_0004688	0.068822	0.0401	-2.2287	-4.0535	-0.70102	hsa-miR-3925-5p
PH_mr_0004663	0.069022	0.0403	-2.2255	-4.0591	-0.76148	hsa-miR-3666
PH_mr_0004003	0.069022	0.0404	-2.2252	-4.0596	-0.77751	hsa-miR-1915
PH_mr_0000724	0.069022	0.0404	-2.2248	-4.0603	-0.7471	hsa-miR-593*
PH_mr_0004977	0.069022	0.0404	-2.2247	-4.0605	-0.73719	hsa-miR-3647-5p
PH_mr_0004926	0.069752	0.0409	2.2187	-4.0708	0.74709	hsa-miR-4701-3p
PH_mr_0002350	0.071605	0.042	-2.2047	-4.0951	-0.75132	hsa-miR-629*
PH_mr_0004537	0.072122	0.0424	-2.2004	-4.1025	-0.72757	hsa-miR-4513
PH_mr_0004839	0.07378	0.0434	-2.1876	-4.1245	-0.77087	hsa-miR-4736
PH_mr_0004611	0.07378	0.0435	-2.1874	-4.1247	-0.70389	hsa-miR-4655-3p
PH_mr_0004502	0.074437	0.0439	-2.1823	-4.1336	-0.72456	hsa-miR-3187-5p
PH_mr_0004738	0.075116	0.0444	-2.1768	-4.1429	-0.70262	hsa-miR-4465
PH_mr_0002336	0.075116	0.0444	-2.1763	-4.1438	-0.71092	hsa-miR-631
PH_mr_0000637	0.07553	0.0447	-2.1729	-4.1497	-0.67038	hsa-miR-1323
PH_mr_0004035	0.075572	0.0448	2.172	-4.1512	0.79332	hsa-miR-3131
PH_mr_0004281	0.076223	0.0452	-2.1669	-4.1599	-0.69836	hsa-miR-3186-3p
PH_mr_0004583	0.077015	0.0458	2.161	-4.17	0.65762	hsa-miR-4743
PH_mr_0004294	0.077175	0.0459	-2.1593	-4.1729	-0.84045	hsa-miR-3126-3p
PH_mr_0004548	0.077465	0.0461	2.1567	-4.1773	1.35264	hsa-miR-4634
PH_mr_0000230	0.077674	0.0463	-2.1547	-4.1807	-0.74468	hsa-miR-626
PH_mr_0001446	0.077796	0.0464	-2.1532	-4.1832	-0.7022	hsa-miR-134
PH_mr_0002322	0.077807	0.0465	-2.1525	-4.1843	-0.63275	hsa-miR-622
PH_mr_0004148	0.078265	0.0469	-2.1486	-4.191	-0.75147	hsa-miR-187
PH_mr_0004932	0.078265	0.0469	-2.1483	-4.1916	-0.7674	hsa-miR-4715-3p
PH_mr_0004875	0.07873	0.0472	2.1446	-4.1979	0.64853	hsa-miR-1273g
PH_mr_0002942	0.079324	0.0476	-2.1401	-4.2055	-0.67774	hsa-miR-891a
PH_mr_0002430	0.080396	0.0483	-2.1325	-4.2184	-0.75099	hsa-miR-548d-5p
PH_mr_0002298	0.080653	0.0486	-2.1298	-4.2229	-1.0003	hsa-miR-27a
PH_mr_0005307	0.080653	0.0486	-2.1296	-4.2233	-0.75387	hsa-miR-4712-3p
PH_mr_0004725	0.081532	0.0492	-2.1234	-4.2338	-0.94127	hsa-miR-4443
PH_mr_0004054	0.081805	0.0494	2.1209	-4.2379	0.66307	hsa-miR-1273d
PH_mr_0004713	0.081805	0.0495	-2.1204	-4.2388	-0.67357	hsa-miR-4425
PH_mr_0004710	0.081955	0.0496	-2.1188	-4.2415	-0.73585	hsa-miR-4422
